# Supplementary material for: Downhill running regulates cardiac immune response through GCN2
Source: PLoS One. 2025 Aug 22;20(8):e0329973. doi: 10.1371/journal.pone.0329973 (PMC12373192; doi:10.1371/journal.pone.0329973)
Supplement: S1 File — All raw datasets. (XLSX) [file pone.0329973.s002.xlsx]

## Sheet: Fig1A
The percentage of Monocyte, Basophilic granulocytes, Lymphocyte and Neutrophils in blood
Monocyte(%)	C	E	G	GE
	3.1	1.6	0	0
	5.7	2.3	0.9	0
	8	5.7	0	0
	4.3	6.4	3.2	0
			0.8	0
Basophilic granulocytes(%)	C	E	G	GE
	1	7.2	1.8	5.4
	1.9	15.3	1.2	4.8
	2.3	3.4	5.3	4.8
	1.1	11.4	3.2	1.5
			1.6	3.1
Lymphocyte(%)	C	E	G	GE
	93.8	80.7	91.4	85.7
	91.9	79.2	96.6	87
	89.4	84.1	86.3	87.8
	83	75.4	93.5	92.9
			95.9	91.7
Neutrophils(%)	C	E	G	GE
	1	1.6	0	6.5
	3	3.2	0	4.7
	6.7	6.8	0.1	9.8
	2.7	5.6	0	1.3
			0.9	1.5

## Sheet: Fig1B
Heart real-time PCR data
	C	E	G	GE
Il-6	0.724	0.755	1.205	1.156
	1.91	1.697	0.883	2.589
	0.677	2.928	0.856
	1.177	1.592	0.533	2.379
	0.871	1.665	0.92
	0.641
	C	E	G	GE
Il-1β	0.454	0.352	0.674	1.116
	0.977	0.533	1.191	1.376
	1.021	1.907	1.104	2.401
	0.665	0.446	0.504	1.273
	2.081	0.97
	0.802
	C	E	G	GE
Il-12α	1.178	1.582	3.399	4.429
	1.262	1.205	4.759	3.121
	0.832	2.485	1.491	4.377
	0.866	1.765	2.572	4.627
	1.181	1.584	3.591
	0.681
	C	E	G	GE
Tnf-α	0.769	0.398	0.863	1.013
	0.958	0.613	0.865	1.36
	0.751	1.066	1.198	1.078
	0.856	0.584	1.258	1.06
	1.149	0.939	1.412
	1.502
	C	E	G	GE
Nf-κb	0.951	0.736	0.791	1.036
	1.16	0.799	0.955	1.55
	0.71	0.946	1.22	1.5
	0.81	0.815	1.341	1.177
	1.356	0.845	1.541
	1.013
	C	E	G	GE
Ifn-γ	0.606	0.242	0.637	0.609
	1.38	0.225	0.79	1.004
	0.943	0.515	0.489	1.284
	1.996	0.552	0.308	1.172
	0.853	0.147	0.36
	C	E	G	GE
Il-10	0.972	0.782	2.449	0.522
	2.171	1.061	1.719	2.051
	0.578	2.833	0.637	3.29
	0.99	1.141	0.575	4.436
	0.922	0.926	0.666
	0.368
	C	E	G	GE
Tgf-βr1	1.075	0.457	0.402	0.385
	1.362	0.442	0.52	0.403
	0.828	0.394	0.785	0.406
	0.986	0.568	0.856	0.41
	0.874	0.551	0.868
	0.875
	C	E	G	GE
Tgf-βr2	1.14881	0.644757	0.949649	0.943632
	1.48902	1.03953	1.1049	0.944515
	0.992704	0.897735	0.885944	0.843389
	0.862843	0.925038	0.775197	0.648433
	0.864184	1.20197	0.968953
	0.642992

## Sheet: Fig1C
Heart Western Blot data
	C	E	G	GE
TGF-β1/GAPDH	0.983159	0.575852	0.446483	0.583112
	1.00265	0.42431	0.636124	0.543272
	1.01419	0.532773	0.788533	0.335234
	C	E	G	GE
TNF-α/GAPDH	1.12661	0.874448	0.955629	0.878778
	0.816039	0.791265	0.936051	1.0943
	1.05735	0.690593	0.843372	1.47453
	C	E	G	GE
IL-6/GAPDH	0.789115	1.41378	1.26462	1.19194
	1.02291	1.1472	1.07337	1.50702
	1.18797	1.07117	1.12605	1.86128
	C	E	G	GE
IL-10/GAPDH	0.923033	1.22349	1.24588	1.0497
	0.994382	1.19112	1.2875	1.28501
	1.08258	0.777472	1.45806	1.06437

## Sheet: Fig2
Heart real-time PCR data
T cell marker	C	E	G	GE		NK cell marker	C	E	G	GE		Macrophage marker	C	E	G	GE		Neutrophil marker	C	E	G	GE
Cd3	0.206	0.125	0.261	0.163		Nkg2d	0.479	0.614	0.644	0.587		Inos	0.843	0.65	0.978	1.57		Cd15	1.129	0.653	0.956	1.043
	1.631	0.262	0.223	0.331			1.282	0.551	0.582	0.968			1.1	1.118	1.269	1.997			0.922	0.45	1.178	1.332
	1.322	0.259	0.32	0.433			1.119	0.573	0.377	1.006			0.9	0.977	0.888	2.084			1.06	0.622	0.974	1.26
	1.97	0.325	0.194	0.263			1.358	0.366	0.516	0.782			0.806	1.021	1.29	2.27			0.985	0.596	1.546	0.862
	0.506	0.131	0.266				1.293	0.552	0.393				1.34	0.971	1.349				0.88	0.599	1.354
	0.365						0.47						1.014						1.026
	C	E	G	GE			C	E	G	GE		Cd68	C	E	G	GE		Dendritic cell marker	C	E	G	GE
Cd8	0.346	0.555	0.263	0.698		Nkp46	0.328	0.797	0.528	1.725			0.888	1.033	1.287	1.93		Cd209	0.577	0.603	1.006	1.084
	1.606	0.454	0.569	1.392			1.417	1.024	0.903	0.93			1.199	1.351	0.857	1.114			1.578	0.487	1.074	0.538
	1.756	1.114	0.338	1.205			1.154	1.282	0.706	2.473			0.849	1.281	1.903	1.396			1.052	0.347	0.841	0.911
	1.376	0.289	0.245	1.524			1.632	0.453	0.581	2.445			0.903	1.337	1.362	1.124			0.924	0.499	1.386	0.732
	0.666	0.257	0.251				1.098	0.559	1.247				1.26	1.34	1.771				0.761	0.548	0.586
	0.25						0.371						0.901						1.107
	C	E	G	GE			C	E	G	GE			C	E	G	GE
Cd69	0.616	0.422	0.93	1.62		Cd56	1.075	0.535	0.453	0.753		Cd206	1.343	0.352	0.683	0.679
	1.071	1.11	0.825	1.871			0.977	1.059	0.572	1.062			1.459	0.805	0.481	0.609
	1.232	1.066	0.445	1.635			0.586	1.343	1.032	0.694			1.02	0.666	0.902	0.578
	1.335	0.473	0.507	1.559			0.524	0.915	1.507	1.192			0.924	0.641	0.614	0.579
	1.184	0.881	0.478				1.518	1.273	1.591				0.689	0.825	0.922
	0.563						1.321						0.565
	C	E	G	GE
Lag3	0.827	0.482	0.855	0.914
	0.783	0.629	0.832	1.187
	1.468	1.465	1.088	1.385
	1.301	1.868	0.731	1.241
	0.718	0.875	0.886
	0.903

## Sheet: Fig3
Heart Western Blot data
	C	E	G	GE
p-eIf2α/eIF2α	0.690558	1.85907	2.17978	1.46977
	1.1386	1.81622	1.43514	1.8316
	1.17084	1.5217	2.1107	1.77742
	C	E	G	GE
GCN2/GAPDH	1.31221	0.471155	0	0
	0.937253	0.509295	0	0
	0.750541	0.479144	0	0
